# Supplementary material for: Informal caregiver well-being during and after patients’ treatment with adjuvant chemotherapy for colon cancer: a prospective, exploratory study
Source: Support Care Cancer. 2020 Sep 15;29(5):2481–91. doi: 10.1007/s00520-020-05738-w (PMC7981306; doi:10.1007/s00520-020-05738-w)
Supplement: Supplementary file 1 — (XLSX 11 kb) [file 520_2020_5738_MOESM1_ESM.xlsx]

## Sheet: Blad1
Article title: Informal caregiver well-being during and after patients’ treatment with adjuvant chemotherapy for colon cancer: a prospective, exploratory study.
Journal name: Supportive Care in Cancer
Author names: S.M.C.H. Langenberg, H. Poort, A.N.M. Wymenga, J.W. de Groot, E.W. Muller, W.T.A. van der Graaf, J.B. Prins, C.M.L. van Herpen
Affiliation and e-mail address of the corresponding author: Department of Medical Oncology, Radboudumc, Nijmegen, The Netherlands; carla.vanherpen@radboudumc.nl
Supplementary table 1. Post-hoc analyses of courses of informal caregiver variables which differed significantly
Measure	Burden				Distress				Role emotional limitations				Mental health				Social functioning				Social support discrepancies
	∆	95% CI		Sign	∆	95% CI		Sign	∆	95% CI		Sign	∆	95% CI		Sign	∆	95% CI		Sign	∆	95% CI		Sign
		Lower bound	Upper bound			Lower bound	Upper bound			Lower bound	Upper bound			Lower bound	Upper bound			Lower bound	Upper bound			Lower bound	Upper bound
T2 versus T1	-0.085	-0.942	0.771	1000	-1383	-2899	0.133	.085	17361	1975	32747	.022*	4083	-0.327	8494	.078	4750	-0.980	10480	.136	2794	-5629	0.041	.054
T3 versus T1	-0.862	-1642	-0.099	.022*	-2319	-4349	-0.290	.020*	22222	7784	36660	.001*	5333	0.058	10609	.047*	7	0.190	13810	.042*	-2118	-4803	0.567	.165
T3 versus T2	-0.777	-1521	-0.033	.038*	-0.936	-2596	0.724	.503	4861	-6428	16150	.871	1250	-2045	4545	1000	2250	-3991	8491	1000	0.676	-2178	3531	1000
∆ = mean difference; CI = confidence interval; T0=before starting adjuvant chemotherapy; T1=between 2nd and 3rd cycle; T2=three months after ending chemotherapy; sign.= significance;
*significant mean difference
