# Supplementary material for: Informal caregiver well-being during and after patients’ treatment with adjuvant chemotherapy for colon cancer: a prospective, exploratory study
Source: Support Care Cancer. 2020 Sep 15;29(5):2481–91. doi: 10.1007/s00520-020-05738-w (PMC7981306; doi:10.1007/s00520-020-05738-w)
Supplement: Supplementary file 2 — (XLSX 11 kb) [file 520_2020_5738_MOESM2_ESM.xlsx]

## Sheet: Blad1
Article title: Informal caregiver well-being during and after patients’ treatment with adjuvant chemotherapy for colon cancer: a prospective, exploratory study.
Journal name: Supportive Care in Cancer
Author names: S.M.C.H. Langenberg, H. Poort, A.N.M. Wymenga, J.W. de Groot, E.W. Muller, W.T.A. van der Graaf, J.B. Prins, C.M.L. van Herpen
Affiliation and e-mail address of the corresponding author: Department of Medical Oncology, Radboudumc, Nijmegen, The Netherlands; carla.vanherpen@radboudumc.nl
Supplementary Table 2. Post-hoc analyses of courses of patient variables which differed significantly
Patient	Distress				Role physical limitations				Vitality				Social functioning				General health				Marital satisfaction				Fatigue
Measure	∆	95% CI		Sign	∆	95% CI		Sign	∆	95% CI		Sign	∆	95% CI		Sign	∆	95% CI		Sign	∆	95% CI		Sign	∆	95% CI		Sign
		Lower bound	Upper bound			Lower bound	Upper bound			Lower bound	Upper bound			Lower bound	Upper bound			Lower bound	Upper bound			Lower bound	Upper bound			Lower bound	Upper bound
T2 versus T1	0.152	1473	1777	1000	1563	-16955	20080	1000	-6429	-12227	-0.630	.025*	4082	-5245	13409	.849	-3511	-8551	1529	.271	1071	-1141	3284	.681	3851	1722	5980	<.0001*
T3 versus T1	-1674	-3423	0.075	.065	27604	12563	42645	<.0001*	0.306	-5220	5832	1000	13776	6090	21461	<.0001*	5106	-0.802	11015	.111	3214	0.370	6059	.023*	0.489	-1606	2585	1000
T3 versus T2	-1826	-3087	-0.565	.002*	26042	7019	45065	.004*	6735	0.676	12793	.025*	9694	2223	17165	.007*	8617	1989	15245	.007*	2143	-0.392	4677	.120	-3362	-5678	-1045	.002*
∆ = mean difference; CI = confidence interval; T0=before starting adjuvant chemotherapy; T1=between 2nd and 3rd cycle; T2=three months after ending chemotherapy; sign.= significance; *significant mean difference
